# Supplementary material for: Meta-analysis of intrauterine hCG perfusion efficacy in recurrent implantation failure as defined by ESHRE guidelines
Source: BMC Pregnancy Childbirth. 2024 Jul 9;24:468. doi: 10.1186/s12884-024-06662-1 (PMC11234711; doi:10.1186/s12884-024-06662-1)
Supplement: Supplementary file 2 — Supplementary Material 2 [file 12884_2024_6662_MOESM2_ESM.xlsx]

## Sheet: Data
Year	Author	Study_Type	Transfer_Type	Injection_Time_Point	hCG	Volume	Concentration	Control_Type	Embryo_Type	hCG_Total	hCG_Transferred_Embryo_Number	hCG_Implantation_Number	hCG_Clinical_Pregnancy_Number	hCG_Miscarriage_Number	hCG_Ectopic_Pregnancy	hCG_Multiple_Pregnancies	hCG_Ongoing_Pregnancy	hCG_Live_Birth_Number	Control_Total	Control_Transferred_Embryo_Number	Control_Implantation_Number	Control_Clinical_Pregnancy_Number	Control_Miscarriage_Number	Control_Ectopic_Pregnancy	Control_Multiple_Pregnancies	Control_Ongoing_Pregnancy	Control_Live_Birth_Number	hCG_Cleavage_Total	hCG_Cleavage_Transferred_Embryo_Number	hCG_Cleavage_Implantation_Number	hCG_Cleavage_Clinical_Pregnancy_Number	hCG_Cleavage_Miscarriage_Number	hCG_Cleavage_Ectopic_Pregnancy	hCG_Cleavage_Multiple_Pregnancies	hCG_Cleavage_Ongoing_Pregnancy	hCG_Cleavage_Live_Birth_Number	Control_Cleavage_Total	Control_Cleavage_Transferred_Embryo_Number	Control_Cleavage_Implantation_Number	Control_Cleavage_Clinical_Pregnancy_Number	Control_Cleavage_Miscarriage_Number	Control_Cleavage_Ectopic_Pregnancy	Control_Cleavage_Multiple_Pregnancies	Control_Cleavage_Ongoing_Pregnancy	Control_Cleavage_Live_Birth_Number	hCG_Blastocyst_Total	hCG_Blastocyst_Transferred_Embryo_Number	hCG_Blastocyst_Implantation_Number	hCG_Blastocyst_Clinical_Pregnancy_Number
2019	Wang M, et al.	Prospective	Frozen Embryo Transfer	ET Day	500 IU	<100 uL	>5 IU/uL	Placebo	Cleavage	69	138	40	36						68	139	25	21						69	138	40	36						68	139	25	21
2019	Liu XM, et al.	Prospective	Frozen Embryo Transfer	3+ days pre-ET	500 IU	<100 uL	>5 IU/uL	Placebo	Cleavage&Blastocyst	152	209	61	57	13	2	5		41	151	201	39	38	10	1	3		26	65	119	23	21	7	2	1		12	64	113	16	15	3	1	1		11	87	90	38	36
2022	Li J, et al.	Retrospective	Frozen Embryo Transfer	The day before ET	2000 IU			Blank	Cleavage&Blastocyst	32	52	16	12	1	0		11	11	40	59	28	23	4	0		18	13
2018	Huang PX, et al.	Retrospective	Frozen Embryo Transfer	3+ days pre-ET	1000 IU	1000 uL	1 IU/uL	Blank	Cleavage&Blastocyst	77			37						102			34
2015	Wen Y, et al.	Retrospective	Frozen Embryo Transfer	ET Day	500 IU			Blank	Cleavage&Blastocyst	104	240	55	45	8		7			104	231	39	31	5		6
2020	Zhao SF, et al.	Prospective	Frozen Embryo Transfer	The day before ET	500 IU	500 uL	1 IU/uL	Blank	Cleavage	48	99	24	20	2	1				55	115	25	21	3	0				48	99	24	20	2	1				55	115	25	21	3	0
2022	Liu N, et al.	Prospective	Frozen Embryo Transfer	ET Day	1000 IU	1000 uL	1 IU/uL	Placebo	Cleavage	51	86	45	35	3	1				50	86	32	24	3	1				51	86	45	35	3	1				50	86	32	24	3	1
2021	Ji XY, et al.	Prospective	Frozen Embryo Transfer	ET Day	500 IU	<100 uL	>5 IU/uL	Blank	Cleavage&Blastocyst	80	161	51	43	6	1	8		33	138	261	56	48	11	3	8		33	45	102	25	22	3	1	3		18	66	141	26	21	3	2	5		15	35	59	26	21
2022	Cheng LL, et al.	Retrospective	Frozen Embryo Transfer	3+ days pre-ET	500 IU	500 uL	1 IU/uL	Blank	Cleavage	44	80	23	19	2	1				36	63	9	8	0	0				44	80	23	19	2	1				36	63	9	8	0	0
2021	Li R, et al.	Retrospective	Frozen Embryo Transfer	The day before ET	2000 IU	1000 uL	2 IU/uL	Blank	Cleavage&Blastocyst	196	320	117	95	15	2				187	307	75	63	13	1				75	130	35	30						80	139	23	20						121	190	82	65
2022	Torky H, et al.	RCT	Fresh Embryo Transfer	3+ days pre-ET	500 IU	1000 uL	0.5 IU/uL	Placebo	Blastocyst	49	120	28	23	1					48	118	16	11	2																							49	120	28	23
2021	Xiong YL, et al.	Retrospective	Frozen Embryo Transfer	The day before ET	500 IU	500 uL	1 IU/uL	Blank	Blastocyst	52	62	33	28	3				25	108	121	37	35	4				31																			52	62	33	28
2023	Xu DJ, et al.	Prospective	Frozen Embryo Transfer	3+ days pre-ET	1000 IU	1000 uL	1 IU/uL	Placebo		59	115	60	34	4			30		57	111	53	31	5			26
[truncated: 14 more columns]
